# Supplementary material for: Improving the Elastic Response of Tanned Leather by Treatment with a Carboxylic Elastomer
Source: Polymers (Basel). 2024 Dec 4;16(23):3411. doi: 10.3390/polym16233411 (PMC11644079; doi:10.3390/polym16233411)
Supplement: Supplementary file 1 [file polymers-16-03411-s001.zip]

Archive with 1 entries (1 files):
- polymers-3316305-supplementary.pdf
